# Supplementary material for: Involvement of MdWRKY40 in the defense of mycorrhizal apple against fusarium solani
Source: BMC Plant Biol. 2022 Aug 2;22:385. doi: 10.1186/s12870-022-03753-z (PMC9344649; doi:10.1186/s12870-022-03753-z)
Supplement: Supplementary file 1 — Additional file 1: Supplementary Table S1. Sequencing data quality statistics. [file 12870_2022_3753_MOESM1_ESM.xlsx]

## Sheet: Sheet1
Supplementary Table S1 Sequencing data quality statistics.
Sample	Raw_reads	Clean_reads	Mapping rate	Clean_bases (Gb)	Q20	Q30
AM1	52970644	50694164	0.957	7.6	97.16	92.12
AM2	47374740	45573798	0.962	6.84	97.38	92.59
AM3	40764642	40034808	0.9821	6.01	97.06	91.86
AMFs1	45285216	43688276	0.9647	6.55	97.24	92.3
AMFs2	46853138	45264878	0.9661	6.79	97.26	92.26
AMFs3	46586528	44902120	0.9638	6.74	97.32	92.4
NM1	53562594	51715620	0.9655	7.76	97.14	92.07
NM2	46143574	44790138	0.9707	6.72	97.21	92.24
NM3	49467476	47808460	0.9661	7.17	97.17	92.11
NMFs1	46394582	44820110	0.966	6.72	97.25	92.24
NMFs2	47173254	45567768	0.966	6.84	97.37	92.54
NMFs3	46844442	45227718	0.9655	6.78	97.32	92.42
