# Supplementary material for: Involvement of MdWRKY40 in the defense of mycorrhizal apple against fusarium solani
Source: BMC Plant Biol. 2022 Aug 2;22:385. doi: 10.1186/s12870-022-03753-z (PMC9344649; doi:10.1186/s12870-022-03753-z)
Supplement: Supplementary file 2 — Additional file 2: Supplementary Table S2. List of primers used in this research. [file 12870_2022_3753_MOESM2_ESM.xlsx]

## Sheet: Sheet1
Supplementary Table S2 List of primers used in this research.
Gene	Forward sequence of primers (5’-3’)	Reverse sequence of primers (5’-3’)	Term
WRKY76(MD15G1039600)	ACAACCACGACACCATCA	CCGATACTACTTGAAGGAACAC	qRT-PCR
SQE1(MD07G1041900)	CAATAGTGTGCGATGGATG	GACGAAGCAGGAAGGATT	qRT-PCR
CBF3(MD06G1072300)	ATTTACAGAGGAGTGAGGAG	TAAGTTCCGAGCCATATCC	qRT-PCR
MYB4-1(MD05G1327500)	GAAGCCAGCAAGAACAAG	CCAAACGGGACAGAATAATC	qRT-PCR
CML37(MD09G1013600)	GAGAAGGTGTGTGTTTTGAG	AGACTCTTGGGCGTAATG	qRT-PCR
SRK(MD13G1251000)	GGATTGCTACCGATAACTTC	GAACCTTCACTGCTACAAG	qRT-PCR
CML38(MD06G1143500)	AGAGGAGGACAAGGTGAA	GCTGCTGGGTGTAATAAAC	qRT-PCR
WRKY53(MD14G1123000)	TATCAGCAACAGCAGTCTC	GTCGTCCAAGTTCTCAGTAT	qRT-PCR
ERF109(MD10G1094700)	CCACAACAGCAACAAGTAG	GTCCTCTTCCAGTAACTCAT	qRT-PCR
RGA3(MD00G1172900)	GATGTGCTTGGTCTTGGA	TACCGCTTATACCGTCGTA	qRT-PCR
ERF019(MD08G1214100)	CTGGAACTGGAAGCAATG	GCTCATAGAAGTAGAAGTCG	qRT-PCR
MYB(MD17G1086700)	CTGGCATACAAACCTCAAGA	ATCCACTGCTGCTTCAAG	qRT-PCR
WRKY40(MD15G1039500)	GTGTTGGCTGAAGAGTTG	GTGTTGTAATTCTCGCAGAG	qRT-PCR
CBF4(MD07G1262900)	TGTTCTATATGGACGAGGAG	GTGGAGGCAATAGCATTC	qRT-PCR
DREB1B(MD01G1196100)	TATGGATGAGGAAGCGGTTT	TAATGAGGTGGAGGCAGTAG	qRT-PCR
SAUR72(MD12G1113400)	CGACGAAGATTCAGAAGTG	GTTACTCAACGACTCCAG	qRT-PCR
POD(MD14G1010300)	TGTAGTGGCTGACCTTAGG	CTGCACAACTTGACGTATGA	qRT-PCR
ACO1(MD15G1205100)	GCAATTCCACCATCCAAGA	CCTTCCATTACTCAGCACTT	qRT-PCR
SQE3(MD05G1293500)	TAAGCAGCACCGAGATTC	CAAGTAGCGAGACATTTCAC	qRT-PCR
DFR(MD08G1028600)	TTGGTCTTCACATCCTCAG	CCAGTTGGATTCGTCGTA	qRT-PCR
SQE(MD05G1111800)	TAAGCAGCACCGAGATTC	CAAGTAGCGAGACATTTCAC	qRT-PCR
CaBP1(MD17G1109300)	CTGAAACCAAGAGGATGATG	GCTATCTTCTTCCAACACC	qRT-PCR
MdPR1(MD05G1110300)	TGCGGACATTATACTCAG	TCATAGTTACCAGGAGGAT	qRT-PCR
MdPR4(MD04G1225400)	CAAGCAACGGTGAGAATT	GTCGGTGTCAATTTGGTTA	qRT-PCR
MdPR5(MD08G1036400)	GTTCCACCAGCAACTTTA	CGTCAACAAGGCTAACAT	qRT-PCR
MdPR8(MD01G1213300)	TATTCCTGCTGATGCTCTC	AGTGCCGTTGTCATAGAA	qRT-PCR
MdCHIT(MD04G1029400)	TTGCCTATCTACTGGAACTA	CTCAATGTATTCTGGATGGT	qRT-PCR
MdGLU(MD07G1198400)	CTCTTTAGACCCAACAATG	CGATCAAGTTCACATCAC	qRT-PCR
MdActin	TGACCGAATGAGCAAGGAAATTACT	TACTCAGCTTTGGCAATCCACATC	qRT-PCR
WRKY40(MD15G1039500)	ATGGACTCAACGTGGGTGAACA	TGAGTGGTCTGAAATTCTTCCTGA	Clone
WRKY40-N	ATGGACTCAACGTGGGTGAACA	GTACTCTTGATCATCACTGAAGGAGC	Clone
WRKY40-C	ATGTCATGCAAGAAGCCAAGG	TGAGTGGTCTGAAATTCTTCCTGA	Clone
proMdGLU	GCTGAACCTCGGTCATATCAACA	AGTTTTTTTTTTTCCCCTTTTGTG	Clone
proMdGlu-Wbox1	GATTCCGTCCGACCTACTATTTGACCCTCCGACCTTTTCCAAGTCA	TGACTTGGAAAGGTCGGAGGGTCAAATAGTAGGTCGGACGGAATC	EMSA
proMdGlu-Wbox2	ATCACAAATAAAATTGATATTTGACCAACTACATGCCACGATCACA	TGTGATCGTGGCATGTAGTTGGTCAAATATCAATTTTATTTGTGAT	EMSA
proMdGlu-Wbox3	CTTTCCCCCCTATAAATACTTTGACCACCAACTCCCCAATCCTCCA	TGGAGGATTGGGGAGTTGGTGGTCAAAGTATTTATAGGGGGGAAAG	EMSA
proMdGlum-Wbox3	CTTTCCCCCCTATAAATACTCTGAACACCAACTCCCCAATCCTCCA	TGGAGGATTGGGGAGTTGGTGTTCAGAGTATTTATAGGGGGGAAAG	EMSA
