# Supplementary material for: Involvement of MdWRKY40 in the defense of mycorrhizal apple against fusarium solani
Source: BMC Plant Biol. 2022 Aug 2;22:385. doi: 10.1186/s12870-022-03753-z (PMC9344649; doi:10.1186/s12870-022-03753-z)
Supplement: Supplementary file 3 — Additional file 3: Supplementary Table S3. FPKM values and qRT-PCR data of 22 candidate DEGs. DEGs, differentially expressed genes; RPKM, fragments per kilobase of transcript per million mapped fragments; qRT-PCR, quantitative reverse transcriptase-PCR. [file 12870_2022_3753_MOESM3_ESM.xlsx]

## Sheet: Sheet1
Supplementary Table S3 FPKM values and qRT-PCR data of 22 candidate DEGs
Term	Gene ID	description	FPKM				qRT-PCR
			NM	AM	NMFs	AMFs	NM	AM	NMFs	AMFs
Up	MD15G1039600	WRKY76	0.735788	3.32451	0.308616	3.81574	1	1.72309	0.627893	2.22498
	MD07G1041900	SQE1	0.208034	0.252217	0.0659647	0.674867	0.999998	1.26051	0.679092	2.05039
	MD06G1072300	CBF3	0.405921	1.62743	0.440369	4.29604	0.999998	2.41513	0.892778	2.8722
	MD05G1327500	MYB4-1	0.762083	0.170501	0.252325	2.42492	0.999998	0.471466	0.902959	3.23544
	MD09G1013600	CML37	0.709978	1.21147	0.301222	2.65242	1	1.32932	0.525052	2.26673
	MD13G1251000	SRK	0.690944	1.45703	0.250778	1.9804	0.999998	1.28232	0.928954	1.64856
	MD06G1143500	CML38	0.909749	2.11451	0.383269	2.86179	0.999999	1.52145	0.982076	2.91581
	MD14G1123000	WRKY53	2.11131	6.86827	2.06341	15.4653	1	1.85222	0.985721	3.01956
	MD10G1094700	ERF109	1.12105	2.84282	1.5036	9.71512	0.999998	1.65327	1.29732	2.9803
	MD00G1172900	RGA3	0.253854	0.583848	0.158132	1.00127	1	1.06464	0.808411	2.32594
	MD08G1214100	ERF19	1.00498	1.85312	0.586239	3.63494	1	1.56329	1.00901	2.60693
	MD17G1086700	MYB	1.92141	5.81199	1.52222	9.12998	1	1.9025	0.954524	2.06803
	MD15G1039500	WRKY40	5.35928	8.85924	2.42779	14.3883	0.999999	1.07649	1.68083	6.2005
	MD07G1262900	CBF4	4.63954	12.4297	3.27177	19.3163	1	1.90531	0.992433	2.07452
	MD01G1196100	DREB1B	5.05789	11.9644	2.14493	12.3609	0.999998	1.53638	0.875145	1.70607
	MD12G1113400	SAUR72	8.31905	21.7847	5.08498	29.1431	1	2.15298	0.751912	1.97539
Down	MD14G1010300	POD	14.8026	8.5092	75.1465	3.54404	1	0.396872	1.17001	0.311799
	MD15G1205100	ACO1	22.7678	48.2218	108.8	4.74285	1	2.74468	3.15805	0.954165
	MD05G1293500	SQE3	7.4006	12.3038	22.913	0.758148	1	1.4808	3.48351	0.754858
	MD08G1028600	DFR	0.128764	1.28401	30.0103	0.895326	0.999998	2.68531	6.60512	1.22622
	MD05G1111800	SQE	26.6128	50.8756	94.6242	1.48657	0.999999	1.79856	3.77616	0.695171
	MD17G1109300	CaBP	28.8642	54.5899	114.832	0.720993	1	2.34014	4.10388	0.605449
